# Supplementary material for: Extracellular Vesicle-Based Bronchoalveolar Lavage Fluid Liquid Biopsy for EGFR Mutation Testing in Advanced Non-Squamous NSCLC
Source: Cancers (Basel). 2022 May 31;14(11):2744. doi: 10.3390/cancers14112744 (PMC9179452; doi:10.3390/cancers14112744)
Supplement: Supplementary file 1 [file cancers-14-02744-s001.zip]

Archive with 1 entries (1 files):
- cancers-1710292-supplementary.pdf
